# Supplementary material for: The Repellent Capacity against Sitophilus zeamais (Coleoptera: Curculionidae) and In Vitro Inhibition of the Acetylcholinesterase Enzyme of 11 Essential Oils from Six Plants of the Caribbean Region of Colombia
Source: Molecules. 2024 Apr 12;29(8):1753. doi: 10.3390/molecules29081753 (PMC11051817; doi:10.3390/molecules29081753)
Supplement: Supplementary file 1 [file molecules-29-01753-s001.zip]

Archive with 1 entries (1 files):
- molecules-2691346-supplementary.pdf
